# Supplementary material for: Achieving optimal trade-off for student dropout prediction with multi-objective reinforcement learning
Source: PeerJ Comput Sci. 2024 Apr 30;10:e2034. doi: 10.7717/peerj-cs.2034 (PMC11157558; doi:10.7717/peerj-cs.2034)
Supplement: Supplemental Information 1 — The KDDCup2015 dataset encompasses data from 39 courses and 72,395 students, with a 30-day historical window and 7 distinct types of student learning activities. The XuetangX dataset contains 19 courses, 23,839 students and 22 event types, with a 35 days history period. [file peerj-cs-10-2034-s001.zip]

Archive with 144 entries (122 files):
- dataset/
- dataset/.DS_Store
- __MACOSX/dataset/._.DS_Store
- dataset/KDDCup2015/
- dataset/XuetangX/
- dataset/KDDCup2015/.DS_Store
- __MACOSX/dataset/KDDCup2015/._.DS_Store
- dataset/KDDCup2015/course9.csv
- __MACOSX/dataset/KDDCup2015/._course9.csv
- dataset/KDDCup2015/course13.csv
- __MACOSX/dataset/KDDCup2015/._course13.csv
- dataset/KDDCup2015/course12.csv
- __MACOSX/dataset/KDDCup2015/._course12.csv
- dataset/KDDCup2015/course8.csv
- __MACOSX/dataset/KDDCup2015/._course8.csv
- dataset/KDDCup2015/course10.csv
- __MACOSX/dataset/KDDCup2015/._course10.csv
- dataset/KDDCup2015/course38.csv
- __MACOSX/dataset/KDDCup2015/._course38.csv
- dataset/KDDCup2015/course11.csv
- __MACOSX/dataset/KDDCup2015/._course11.csv
- dataset/KDDCup2015/course29.csv
- __MACOSX/dataset/KDDCup2015/._course29.csv
- dataset/KDDCup2015/course15.csv
- __MACOSX/dataset/KDDCup2015/._course15.csv
- dataset/KDDCup2015/course14.csv
- __MACOSX/dataset/KDDCup2015/._course14.csv
- dataset/KDDCup2015/course28.csv
- __MACOSX/dataset/KDDCup2015/._course28.csv
- dataset/KDDCup2015/course16.csv
- __MACOSX/dataset/KDDCup2015/._course16.csv
- dataset/KDDCup2015/course17.csv
- __MACOSX/dataset/KDDCup2015/._course17.csv
- dataset/KDDCup2015/course0.csv
- __MACOSX/dataset/KDDCup2015/._course0.csv
- dataset/KDDCup2015/course26.csv
- __MACOSX/dataset/KDDCup2015/._course26.csv
- dataset/KDDCup2015/course32.csv
- __MACOSX/dataset/KDDCup2015/._course32.csv
- dataset/KDDCup2015/course33.csv
- __MACOSX/dataset/KDDCup2015/._course33.csv
- dataset/KDDCup2015/course27.csv
- __MACOSX/dataset/KDDCup2015/._course27.csv
- dataset/KDDCup2015/course1.csv
- __MACOSX/dataset/KDDCup2015/._course1.csv
- dataset/KDDCup2015/course3.csv
- __MACOSX/dataset/KDDCup2015/._course3.csv
- dataset/KDDCup2015/course31.csv
- __MACOSX/dataset/KDDCup2015/._course31.csv
- dataset/KDDCup2015/course25.csv
- __MACOSX/dataset/KDDCup2015/._course25.csv
- dataset/KDDCup2015/course19.csv
- __MACOSX/dataset/KDDCup2015/._course19.csv
- dataset/KDDCup2015/course18.csv
- __MACOSX/dataset/KDDCup2015/._course18.csv
- dataset/KDDCup2015/course24.csv
- __MACOSX/dataset/KDDCup2015/._course24.csv
- dataset/KDDCup2015/course30.csv
- __MACOSX/dataset/KDDCup2015/._course30.csv
- dataset/KDDCup2015/course2.csv
- __MACOSX/dataset/KDDCup2015/._course2.csv
- dataset/KDDCup2015/course6.csv
- __MACOSX/dataset/KDDCup2015/._course6.csv
- dataset/KDDCup2015/course34.csv
- __MACOSX/dataset/KDDCup2015/._course34.csv
- dataset/KDDCup2015/course20.csv
- __MACOSX/dataset/KDDCup2015/._course20.csv
- dataset/KDDCup2015/course21.csv
- __MACOSX/dataset/KDDCup2015/._course21.csv
- dataset/KDDCup2015/course35.csv
- __MACOSX/dataset/KDDCup2015/._course35.csv
- dataset/KDDCup2015/course7.csv
- __MACOSX/dataset/KDDCup2015/._course7.csv
- dataset/KDDCup2015/course5.csv
- __MACOSX/dataset/KDDCup2015/._course5.csv
- dataset/KDDCup2015/course23.csv
- __MACOSX/dataset/KDDCup2015/._course23.csv
- dataset/KDDCup2015/course37.csv
- __MACOSX/dataset/KDDCup2015/._course37.csv
- dataset/KDDCup2015/course36.csv
- __MACOSX/dataset/KDDCup2015/._course36.csv
- dataset/KDDCup2015/course22.csv
- __MACOSX/dataset/KDDCup2015/._course22.csv
- dataset/KDDCup2015/course4.csv
- __MACOSX/dataset/KDDCup2015/._course4.csv
- dataset/XuetangX/course3/
- dataset/XuetangX/course4/
- dataset/XuetangX/course5/
- dataset/XuetangX/course2/
- dataset/XuetangX/.DS_Store
- __MACOSX/dataset/XuetangX/._.DS_Store
- dataset/XuetangX/course14/
- dataset/XuetangX/course13/
- dataset/XuetangX/course12/
- dataset/XuetangX/course15/
- dataset/XuetangX/course7/
- dataset/XuetangX/course0/
- dataset/XuetangX/course9/
- dataset/XuetangX/course8/
- dataset/XuetangX/course1/
- dataset/XuetangX/course6/
- dataset/XuetangX/course10/
- dataset/XuetangX/course17/
- dataset/XuetangX/course16/
- dataset/XuetangX/course11/
- dataset/XuetangX/course18/
- dataset/XuetangX/course3/timeseries.csv
- __MACOSX/dataset/XuetangX/course3/._timeseries.csv
- dataset/XuetangX/course4/timeseries.csv
- __MACOSX/dataset/XuetangX/course4/._timeseries.csv
- dataset/XuetangX/course5/timeseries.csv
- __MACOSX/dataset/XuetangX/course5/._timeseries.csv
- dataset/XuetangX/course2/timeseries.csv
- __MACOSX/dataset/XuetangX/course2/._timeseries.csv
- dataset/XuetangX/course14/timeseries.csv
- __MACOSX/dataset/XuetangX/course14/._timeseries.csv
- dataset/XuetangX/course13/timeseries.csv
- __MACOSX/dataset/XuetangX/course13/._timeseries.csv
- dataset/XuetangX/course12/timeseries.csv
- __MACOSX/dataset/XuetangX/course12/._timeseries.csv
- dataset/XuetangX/course15/timeseries.csv
- __MACOSX/dataset/XuetangX/course15/._timeseries.csv
- dataset/XuetangX/course7/timeseries.csv
- __MACOSX/dataset/XuetangX/course7/._timeseries.csv
- dataset/XuetangX/course0/timeseries.csv
- __MACOSX/dataset/XuetangX/course0/._timeseries.csv
- dataset/XuetangX/course9/timeseries.csv
- __MACOSX/dataset/XuetangX/course9/._timeseries.csv
- dataset/XuetangX/course8/timeseries.csv
- __MACOSX/dataset/XuetangX/course8/._timeseries.csv
- dataset/XuetangX/course1/timeseries.csv
- __MACOSX/dataset/XuetangX/course1/._timeseries.csv
- dataset/XuetangX/course6/timeseries.csv
- __MACOSX/dataset/XuetangX/course6/._timeseries.csv
- dataset/XuetangX/course10/timeseries.csv
- __MACOSX/dataset/XuetangX/course10/._timeseries.csv
- dataset/XuetangX/course17/timeseries.csv
- __MACOSX/dataset/XuetangX/course17/._timeseries.csv
- dataset/XuetangX/course16/timeseries.csv
- __MACOSX/dataset/XuetangX/course16/._timeseries.csv
- dataset/XuetangX/course11/timeseries.csv
- __MACOSX/dataset/XuetangX/course11/._timeseries.csv
- dataset/XuetangX/course18/timeseries.csv
- __MACOSX/dataset/XuetangX/course18/._timeseries.csv
