# Supplementary material for: Achieving optimal trade-off for student dropout prediction with multi-objective reinforcement learning
Source: PeerJ Comput Sci. 2024 Apr 30;10:e2034. doi: 10.7717/peerj-cs.2034 (PMC11157558; doi:10.7717/peerj-cs.2034)
Supplement: Supplemental Information 1 — The KDDCup2015 dataset encompasses data from 39 courses and 72,395 students, with a 30-day historical window and 7 distinct types of student learning activities. The XuetangX dataset contains 19 courses, 23,839 students and 22 event types, with a 35 days history period. [file peerj-cs-10-2034-s001.zip › dataset/KDDCup2015/course25.csv]

access	discussion	navigate	page_close	problem	video	wiki	truth
0	0	0	0	0	0	0	1
0	0	0	0	0	0	0	1
0	0	0	0	0	0	0	1
0	0	0	0	0	0	0	1
0	0	0	0	0	0	0	1
0	0	0	0	0	0	0	1
0	0	0	0	0	0	0	1
0	0	0	0	0	0	0	1
0	0	0	0	0	0	0	1
0	0	0	0	0	0	0	1
0	0	0	0	0	0	0	1
0	0	0	0	0	0	0	1
0	0	0	0	0	0	0	1
0	0	0	0	0	0	0	1
3	0	2	1	0	1	0	1
0	0	0	0	0	0	0	1
0	0	0	0	0	0	0	1
0	0	0	0	0	0	0	1
0	0	0	0	0	0	0	1
0	0	0	0	0	0	0	1
0	0	0	0	0	0	0	1
0	0	0	0	0	0	0	1
0	0	0	0	0	0	0	1
0	0	0	0	0	0	0	1
0	0	0	0	0	0	0	1
0	0	0	0	0	0	0	1
0	0	0	0	0	0	0	1
0	0	0	0	0	0	0	1
0	0	0	0	0	0	0	1
0	0	0	0	0	0	0	1
0	0	0	0	0	0	0	0
0	0	0	0	0	0	0	0
0	0	0	0	0	0	0	0
0	0	0	0	0	0	0	0
0	0	0	0	0	0	0	0
0	0	0	0	0	0	0	0
0	0	0	0	0	0	0	0
5	0	1	3	0	1	0	0
0	0	0	0	0	0	0	0
0	0	0	0	0	0	0	0
0	0	0	0	0	0	0	0
0	0	0	0	0	0	0	0
0	0	0	0	0	0	0	0
8	0	2	6	6	1	0	0
2	0	1	0	0	0	0	0
0	0	0	0	0	0	0	0
0	0	0	0	0	0	0	0
0	0	0	0	0	0	0	0
0	0	0	0	0	0	0	0
0	0	0	0	0	0	0	0
0	0	0	0	0	0	0	0
10	1	2	8	0	4	0	0
0	0	0	0	0	0	0	0
0	0	0	0	0	0	0	0
0	0	0	0	0	0	0	0
0	0	0	0	0	0	0	0
0	0	0	0	0	0	0	0
12	0	2	10	6	0	0	0
0	0	0	0	0	0	0	0
0	0	0	0	0	0	0	0
45	0	16	9	8	6	1	0
0	0	0	0	0	0	0	0
0	0	0	0	0	0	0	0
0	0	0	0	0	0	0	0
0	0	0	0	0	0	0	0
0	0	0	0	0	0	0	0
0	0	0	0	0	0	0	0
4	0	0	1	0	0	0	0
0	0	0	0	0	0	0	0
1	0	0	0	0	0	0	0
0	0	0	0	0	0	0	0
0	0	0	0	0	0	0	0
19	0	0	5	7	4	0	0
0	0	0	0	0	0	0	0
8	0	0	2	0	2	0	0
0	0	0	0	0	0	0	0
0	0	0	0	0	0	0	0
0	0	0	0	0	0	0	0
0	0	0	0	0	0	0	0
0	0	0	0	0	0	0	0
0	0	0	0	0	0	0	0
0	0	0	0	0	0	0	0
0	0	0	0	0	0	0	0
0	0	0	0	0	0	0	0
0	0	0	0	0	0	0	0
0	0	0	0	0	0	0	0
10	0	0	7	6	5	0	0
0	0	0	0	0	0	0	0
0	0	0	0	0	0	0	0
0	0	0	0	0	0	0	0
0	0	3	0	0	0	0	0
0	0	0	0	0	0	0	0
0	0	0	0	0	0	0	0
0	0	0	0	0	0	0	0
10	6	3	1	2	0	2	0
14	0	2	1	4	1	0	0
4	0	1	0	2	0	0	0
0	0	0	0	0	0	0	0
0	0	0	0	0	0	0	0
0	0	0	0	0	0	0	0
0	0	0	0	0	0	0	0
3	0	1	0	0	0	0	0
0	0	0	0	0	0	0	0
4	0	1	1	0	0	0	0
10	0	1	1	4	0	0	0
7	0	1	1	2	0	0	0
0	0	0	0	0	0	0	0
0	0	0	0	0	0	0	0
0	0	0	0	0	0	0	0
2	0	1	0	0	0	0	0
4	0	2	2	0	0	0	0
0	0	0	0	0	0	0	0
3	0	1	1	0	1	0	0
0	0	2	0	0	0	0	0
13	0	2	3	4	1	0	0
3	0	0	1	0	1	0	0
5	0	1	1	2	1	0	0
0	0	0	0	0	0	0	0
0	0	0	0	0	0	0	0
2	0	1	1	0	0	0	0
0	0	0	0	0	0	0	1
0	0	0	0	0	0	0	1
0	0	0	0	0	0	0	1
0	0	0	0	0	0	0	1
0	0	0	0	0	0	0	1
0	0	0	0	0	0	0	1
0	0	0	0	0	0	0	1
0	0	0	0	0	0	0	1
0	0	0	0	0	0	0	1
0	0	0	0	0	0	0	1
0	0	0	0	0	0	0	1
0	0	0	0	0	0	0	1
0	0	0	0	0	0	0	1
0	0	0	0	0	0	0	1
42	1	13	36	9	20	1	1
0	0	8	0	0	0	0	1
0	0	2	0	0	0	0	1
2	0	2	1	0	0	0	1
2	0	2	1	0	0	0	1
2	0	2	1	0	0	0	1
0	0	0	0	0	0	0	1
0	0	0	0	0	0	0	1
11	0	2	10	10	5	0	1
0	0	0	0	0	0	0	1
0	0	0	0	0	0	0	1
0	0	0	0	0	0	0	1
2	0	2	1	0	0	0	1
2	0	2	1	0	0	0	1
0	0	0	0	0	0	0	1
0	0	0	0	0	0	0	1
0	0	0	0	0	0	0	0
4	8	5	2	0	1	1	0
0	0	0	0	0	0	0	0
18	0	3	16	3	9	0	0
0	0	0	0	0	0	0	0
20	0	3	17	6	8	0	0
0	0	0	0	0	0	0	0
0	0	0	0	0	0	0	0
0	0	0	0	0	0	0	0
0	0	0	0	0	0	0	0
0	0	0	0	0	0	0	0
0	0	0	0	0	0	0	0
0	0	0	0	0	0	0	0
0	0	0	0	0	0	0	0
10	0	1	9	6	1	0	0
0	0	0	0	0	0	0	0
0	0	0	0	0	0	0	0
0	0	0	0	0	0	0	0
0	0	0	0	0	0	0	0
0	0	0	0	0	0	0	0
0	0	0	0	0	0	0	0
3	0	1	2	0	0	0	0
5	0	1	4	7	0	0	0
0	0	0	0	0	0	0	0
0	0	0	0	0	0	0	0
0	0	0	0	0	0	0	0
0	0	0	0	0	0	0	0
0	0	0	0	0	0	0	0
0	0	0	0	0	0	0	0
0	0	0	0	0	0	0	0
2	0	2	1	0	1	0	0
0	0	0	0	0	0	0	0
0	0	0	0	0	0	0	0
0	0	0	0	0	0	0	0
0	0	0	0	0	0	0	0
0	0	0	0	0	0	0	0
32	0	2	31	8	18	0	0
4	0	2	1	0	0	0	0
2	0	0	1	0	0	0	0
0	0	0	0	0	0	0	0
0	0	0	0	0	0	0	0
0	0	0	0	0	0	0	0
0	0	0	0	0	0	0	0
2	0	2	1	0	0	0	0
3	0	5	1	0	0	0	0
0	0	0	0	0	0	0	0
0	0	0	0	0	0	0	0
0	0	0	0	0	0	0	0
0	0	0	0	0	0	0	0
0	0	0	0	0	0	0	0
28	0	3	16	7	7	0	0
3	0	1	2	0	1	0	0
0	0	0	0	0	0	0	0
0	0	0	0	0	0	0	0
0	0	0	0	0	0	0	0
0	0	0	0	0	0	0	0
8	0	1	4	0	3	0	0
37	0	2	10	6	4	0	0
0	0	0	0	0	0	0	0
0	0	0	0	0	0	0	0
48	0	6	37	10	16	0	0
0	0	0	0	0	0	0	0
0	0	0	0	0	0	0	0
0	0	0	0	0	0	0	0
0	0	0	0	0	0	0	0
0	0	0	0	0	0	0	0
0	0	0	0	0	0	0	0
0	0	0	0	0	0	0	0
5	0	1	3	0	1	0	0
0	0	0	0	0	0	0	0
0	0	0	0	0	0	0	0
0	0	0	0	0	0	0	0
0	0	0	0	0	0	0	0
3	0	1	1	0	0	0	0
17	0	1	12	6	3	0	0
0	0	0	0	0	0	0	0
0	0	0	0	0	0	0	0
0	0	0	0	0	0	0	0
0	0	0	0	0	0	0	0
3	0	1	2	0	0	0	0
0	0	0	0	0	0	0	0
0	0	0	0	0	0	0	0
0	0	0	0	0	0	0	0
10	0	1	4	2	2	0	0
12	0	1	8	5	5	0	0
0	0	0	0	0	0	0	0
0	0	0	0	0	0	0	0
0	0	0	0	0	0	0	0
12	0	2	6	4	2	0	0
8	0	1	3	0	1	0	0
40	0	4	23	3	12	0	0
18	0	3	15	6	5	0	0
0	0	0	0	0	0	0	0
0	0	0	0	0	0	0	0
0	0	0	0	0	0	0	0
0	0	0	0	0	0	0	0
0	0	0	0	0	0	0	0
2	0	1	1	0	0	0	0
0	0	0	0	0	0	0	0
0	0	0	0	0	0	0	0
0	0	0	0	0	0	0	0
0	0	0	0	0	0	0	0
4	0	1	3	0	1	0	0
0	0	0	0	0	0	0	0
10	0	1	9	6	4	0	0
0	0	0	0	0	0	0	0
0	0	0	0	0	0	0	0
0	0	0	0	0	0	0	0
0	0	0	0	0	0	0	0
0	0	0	0	0	0	0	0
0	0	0	0	0	0	0	0
0	0	0	0	0	0	0	0
0	0	0	0	0	0	0	0
2	0	1	1	0	0	0	0
0	0	0	0	0	0	0	0
18	0	2	15	6	6	0	0
0	0	0	0	0	0	0	0
0	0	0	0	0	0	0	0
0	0	0	0	0	0	0	0
6	0	1	5	3	1	0	0
36	0	8	1	8	0	0	0
0	0	0	0	0	0	0	0
0	0	0	0	0	0	0	0
0	0	0	0	0	0	0	0
0	0	0	0	0	0	0	0
0	0	0	0	0	0	0	0
0	0	0	0	0	0	0	0
2	0	2	1	0	0	0	0
0	0	0	0	0	0	0	0
0	0	0	0	0	0	0	0
0	0	0	0	0	0	0	0
0	0	0	0	0	0	0	0
6	0	1	1	0	1	0	0
0	0	0	0	0	0	0	0
18	3	3	1	6	0	0	0
0	0	0	0	0	0	0	0
0	0	0	0	0	0	0	0
0	0	0	0	0	0	0	0
0	0	0	0	0	0	0	0
0	0	0	0	0	0	0	0
0	0	0	0	0	0	0	0
16	0	4	6	0	0	0	0
0	0	0	0	0	0	0	0
5	0	2	0	6	0	0	0
0	0	0	0	0	0	0	0
5	0	1	1	0	0	0	0
0	0	0	0	0	0	0	0
0	0	0	0	0	0	0	0
0	0	0	0	0	0	0	0
9	0	3	1	1	1	0	0
0	0	0	0	0	0	0	0
0	0	0	0	0	0	0	0
3	23	6	2	0	1	1	0
0	0	0	0	0	0	0	0
0	0	0	0	0	0	0	0
0	0	0	0	0	0	0	0
67	0	4	60	8	29	0	0
0	0	0	0	0	0	0	0
0	0	0	0	0	0	0	0
17	0	4	15	6	5	0	0
0	0	0	0	0	0	0	0
0	0	0	0	0	0	0	0
0	0	0	0	0	0	0	0
0	0	0	0	0	0	0	0
0	0	3	0	0	0	0	0
0	0	0	0	0	0	0	0
0	0	0	0	0	0	0	0
0	0	0	0	0	0	0	0
0	0	0	0	0	0	0	0
0	0	0	0	0	0	0	0
0	0	0	0	0	0	0	0
0	0	0	0	0	0	0	0
0	0	0	0	0	0	0	0
0	0	0	0	0	0	0	0
0	0	0	0	0	0	0	0
0	0	0	0	0	0	0	0
25	0	2	16	2	4	0	0
8	0	3	7	4	2	0	0
0	0	0	0	0	0	0	0
0	0	0	0	0	0	0	0
4	0	2	3	0	0	0	0
0	0	1	0	0	0	0	0
0	0	0	0	0	0	0	0
0	0	0	0	0	0	0	0
0	0	0	0	0	0	0	0
18	0	2	8	0	4	0	0
23	0	2	22	8	12	0	0
0	0	0	0	0	0	0	0
22	0	2	20	7	7	0	0
0	0	0	0	0	0	0	0
0	0	0	0	0	0	0	0
0	0	0	0	0	0	0	0
0	0	0	0	0	0	0	0
0	0	0	0	0	0	0	0
18	0	3	12	0	5	0	0
0	0	2	0	0	0	0	0
0	0	0	0	0	0	0	0
0	0	0	0	0	0	0	0
0	0	0	0	0	0	0	0
0	0	0	0	0	0	0	0
0	0	0	0	0	0	0	0
5	0	1	4	2	2	0	0
0	0	0	0	0	0	0	0
0	0	0	0	0	0	0	0
26	0	3	21	4	7	0	0
0	0	0	0	0	0	0	0
5	0	1	2	0	0	0	0
0	0	0	0	0	0	0	0
0	0	1	0	0	0	0	0
0	0	0	0	0	0	0	0
19	0	8	3	4	2	0	0
0	0	0	0	0	0	0	0
9	0	1	1	5	0	0	0
0	0	0	0	0	0	0	0
0	0	0	0	0	0	0	0
0	0	0	0	0	0	0	0
0	0	0	0	0	0	0	0
0	0	0	0	0	0	0	0
0	0	0	0	0	0	0	0
0	0	0	0	0	0	0	0
0	0	0	0	0	0	0	0
0	0	0	0	0	0	0	0
0	0	0	0	0	0	0	0
0	0	0	0	0	0	0	0
14	0	1	1	6	0	0	0
0	0	0	0	0	0	0	0
0	0	0	0	0	0	0	0
0	0	0	0	0	0	0	0
0	0	0	0	0	0	0	0
0	0	0	0	0	0	0	0
2	0	1	1	0	0	0	0
0	0	0	0	0	0	0	0
0	0	0	0	0	0	0	0
0	0	0	0	0	0	0	0
0	0	1	0	0	0	0	0
0	0	0	0	0	0	0	0
0	0	0	0	0	0	0	0
13	0	1	1	6	0	0	0
0	0	0	0	0	0	0	0
12	0	2	2	2	2	0	0
0	0	0	0	0	0	0	0
0	0	0	0	0	0	0	0
0	0	0	0	0	0	0	0
31	0	1	18	4	10	0	0
0	0	0	0	0	0	0	0
0	0	0	0	0	0	0	0
25	18	3	15	4	3	0	0
0	0	0	0	0	0	0	0
10	0	1	6	0	2	0	0
0	0	0	0	0	0	0	0
0	0	0	0	0	0	0	0
0	0	0	0	0	0	0	0
0	0	0	0	0	0	0	0
0	0	0	0	0	0	0	0
44	3	2	30	8	8	0	0
0	0	0	0	0	0	0	0
0	0	0	0	0	0	0	0
0	0	0	0	0	0	0	0
0	0	0	0	0	0	0	0
0	0	0	0	0	0	0	0
0	0	0	0	0	0	0	0
0	0	0	0	0	0	0	0
0	0	0	0	0	0	0	0
4	0	1	2	0	1	0	0
0	0	0	0	0	0	0	0
0	0	0	0	0	0	0	0
0	0	0	0	0	0	0	0
25	0	4	17	6	6	0	0
0	0	0	0	0	0	0	0
0	7	2	0	0	0	0	0
0	0	0	0	0	0	0	0
0	0	0	0	0	0	0	0
39	33	9	33	11	1	1	0
2	4	1	1	0	0	0	0
0	0	0	0	0	0	0	0
0	0	0	0	0	0	0	0
0	0	0	0	0	0	0	0
0	0	0	0	0	0	0	0
17	3	3	15	7	0	0	0
0	0	0	0	0	0	0	0
0	0	0	0	0	0	0	0
0	0	0	0	0	0	0	0
0	0	0	0	0	0	0	0
0	0	0	0	0	0	0	0
3	0	1	1	0	1	0	0
0	0	0	0	0	0	0	0
2	0	1	1	0	0	0	0
0	0	0	0	0	0	0	0
4	0	1	2	0	0	0	0
0	0	0	0	0	0	0	0
0	0	0	0	0	0	0	0
0	0	0	0	0	0	0	0
16	0	1	14	7	0	0	0
0	0	0	0	0	0	0	0
0	0	1	0	0	0	0	0
0	0	0	0	0	0	0	0
0	0	0	0	0	0	0	0
0	0	0	0	0	0	0	0
28	0	1	16	2	3	0	0
0	0	0	0	0	0	0	0
0	0	0	0	0	0	0	0
0	0	0	0	0	0	0	0
0	0	0	0	0	0	0	0
0	0	0	0	0	0	0	0
0	0	0	0	0	0	0	0
0	0	0	0	0	0	0	0
0	0	0	0	0	0	0	0
0	0	0	0	0	0	0	0
0	0	0	0	0	0	0	0
0	0	0	0	0	0	0	0
0	0	0	0	0	0	0	0
0	0	0	0	0	0	0	0
0	0	0	0	0	0	0	0
0	0	0	0	0	0	0	0
39	5	9	32	0	11	2	0
4	0	1	3	0	1	0	0
3	0	1	1	0	1	0	0
7	0	1	6	0	2	0	0
0	0	0	0	0	0	0	0
8	0	1	7	1	4	0	0
19	0	5	16	8	2	0	0
0	0	0	0	0	0	0	0
0	0	0	0	0	0	0	0
3	0	1	2	0	1	0	0
4	0	1	3	1	1	0	0
9	0	2	5	0	1	0	0
7	0	1	6	1	3	0	0
11	0	1	10	7	2	0	0
0	0	0	0	0	0	0	0
0	0	0	0	0	0	0	0
24	8	5	20	8	8	0	0
5	0	2	4	0	2	0	0
0	0	0	0	0	0	0	0
0	0	0	0	0	0	0	0
2	0	2	1	0	0	0	0
0	0	0	0	0	0	0	0
0	0	0	0	0	0	0	0
0	0	0	0	0	0	0	0
11	0	1	10	2	3	0	0
0	0	1	0	0	0	0	0
0	0	0	0	0	0	0	0
0	0	0	0	0	0	0	0
7	0	1	5	4	0	0	0
5	0	7	3	0	0	3	0
5	0	3	4	0	0	0	0
0	0	1	0	0	0	0	0
2	0	1	1	0	0	0	0
0	0	1	0	0	0	0	0
0	0	0	0	0	0	0	0
0	0	0	0	0	0	0	0
2	0	1	1	0	0	0	0
0	0	0	0	0	0	0	0
0	0	0	0	0	0	0	0
0	0	0	0	0	0	0	0
0	0	0	0	0	0	0	0
0	0	0	0	0	0	0	0
0	0	0	0	0	0	0	0
0	0	0	0	0	0	0	0
13	0	3	11	0	0	0	0
0	0	0	0	0	0	0	0
65	6	12	60	5	53	0	0
41	8	8	37	4	32	0	0
0	7	4	0	0	0	0	0
0	0	1	0	0	0	0	0
0	2	4	0	0	0	0	0
0	0	0	0	0	0	0	0
0	0	1	0	0	0	0	0
35	19	8	25	2	17	1	0
20	5	2	17	4	9	0	0
4	0	3	1	0	0	0	0
4	19	2	2	0	1	0	0
0	0	1	0	0	0	0	0
0	0	0	0	0	0	0	0
2	5	2	1	0	0	0	0
0	0	1	0	0	0	0	0
0	0	0	0	0	0	0	0
0	0	0	0	0	0	0	0
0	0	1	0	0	0	0	0
0	0	1	0	0	0	0	0
0	0	0	0	0	0	0	0
0	0	0	0	0	0	0	0
0	0	0	0	0	0	0	0
2	0	2	1	0	0	0	0
18	2	3	17	6	10	0	0
0	0	2	0	0	0	0	0
0	0	1	0	0	0	0	0
0	0	1	0	0	0	0	0
0	0	0	0	0	0	0	0
34	2	3	32	9	20	0	0
7	0	5	5	2	2	0	0
39	0	12	30	8	16	1	0
4	0	2	2	0	0	0	0
0	0	0	0	0	0	0	0
0	0	0	0	0	0	0	0
0	0	0	0	0	0	0	0
0	0	0	0	0	0	0	0
4	0	2	2	0	0	0	0
17	0	7	12	6	4	0	0
0	0	0	0	0	0	0	0
0	0	0	0	0	0	0	0
0	0	0	0	0	0	0	0
0	0	0	0	0	0	0	0
0	0	0	0	0	0	0	0
0	0	0	0	0	0	0	0
3	0	1	2	0	0	0	0
0	0	0	0	0	0	0	0
0	0	0	0	0	0	0	0
0	0	0	0	0	0	0	0
0	0	0	0	0	0	0	0
0	0	0	0	0	0	0	0
0	0	0	0	0	0	0	0
13	10	2	12	7	7	0	0
0	0	0	0	0	0	0	0
0	0	0	0	0	0	0	0
0	0	0	0	0	0	0	0
0	0	0	0	0	0	0	0
0	0	0	0	0	0	0	0
0	0	0	0	0	0	0	0
34	2	4	30	19	10	0	0
0	0	0	0	0	0	0	0
35	12	11	5	4	1	0	1
20	5	4	1	4	0	0	1
0	0	0	0	0	0	0	1
0	0	0	0	0	0	0	1
0	0	0	0	0	0	0	1
0	0	0	0	0	0	0	1
0	0	0	0	0	0	0	1
0	0	0	0	0	0	0	1
0	0	0	0	0	0	0	1
0	0	0	0	0	0	0	1
0	0	0	0	0	0	0	1
0	0	3	0	0	0	0	1
0	0	0	0	0	0	0	1
0	0	0	0	0	0	0	1
2	2	1	1	0	0	0	1
0	0	0	0	0	0	0	1
0	0	0	0	0	0	0	1
0	0	0	0	0	0	0	1
0	0	2	0	0	0	0	1
0	0	0	0	0	0	0	1
0	0	0	0	0	0	0	1
0	0	0	0	0	0	0	1
0	0	0	0	0	0	0	1
0	0	0	0	0	0	0	1
0	0	0	0	0	0	0	1
0	0	0	0	0	0	0	1
0	0	0	0	0	0	0	1
0	0	0	0	0	0	0	1
0	0	0	0	0	0	0	1
0	0	0	0	0	0	0	1
1	7	6	1	0	1	1	0
12	7	4	1	2	0	1	0
0	0	0	0	0	0	0	0
25	0	11	2	6	1	0	0
0	0	0	0	0	0	0	0
0	0	0	0	0	0	0	0
0	0	0	0	0	0	0	0
0	0	0	0	0	0	0	0
0	0	0	0	0	0	0	0
0	0	0	0	0	0	0	0
0	0	0	0	0	0	0	0
0	0	0	0	0	0	0	0
0	0	0	0	0	0	0	0
0	0	0	0	0	0	0	0
11	0	4	0	0	0	0	0
14	16	1	1	7	1	0	0
0	0	0	0	0	0	0	0
0	0	0	0	0	0	0	0
0	0	0	0	0	0	0	0
0	0	0	0	0	0	0	0
0	0	0	0	0	0	0	0
0	0	0	0	0	0	0	0
0	0	0	0	0	0	0	0
12	3	4	0	2	0	0	0
0	0	0	0	0	0	0	0
0	0	0	0	0	0	0	0
0	0	0	0	0	0	0	0
8	1	5	0	4	0	0	0
0	0	0	0	0	0	0	0
0	0	0	0	0	0	0	0
0	0	0	0	0	0	0	0
14	0	5	12	0	6	0	0
0	0	0	0	0	0	0	0
69	24	11	55	10	17	1	0
0	0	0	0	0	0	0	0
0	0	0	0	0	0	0	0
0	0	0	0	0	0	0	0
0	0	0	0	0	0	0	0
0	0	0	0	0	0	0	0
0	0	0	0	0	0	0	0
0	0	0	0	0	0	0	0
0	0	0	0	0	0	0	0
0	0	0	0	0	0	0	0
3	5	2	2	0	0	0	0
29	8	1	24	13	5	0	0
12	1	0	9	0	4	0	0
2	0	0	2	0	2	0	0
2	0	0	3	0	3	0	0
0	0	0	0	0	0	0	0
0	0	0	0	0	0	0	0
0	0	0	0	0	0	0	0
0	0	0	0	0	0	0	0
0	0	0	0	0	0	0	0
4	0	0	4	0	0	0	0
34	17	5	23	8	11	0	0
1	0	1	2	0	1	0	0
1	0	0	1	0	0	0	0
0	0	0	0	0	0	0	0
0	0	0	0	0	0	0	0
0	0	0	0	0	0	0	0
0	0	0	0	0	0	0	0
3	0	2	2	0	2	0	0
32	0	2	28	9	12	0	0
0	0	0	0	0	0	0	0
0	0	0	0	0	0	0	0
0	0	0	0	0	0	0	0
0	0	0	0	0	0	0	0
6	2	2	4	0	1	0	0
0	0	0	0	0	0	0	0
4	0	2	1	0	0	0	0
13	5	5	11	6	4	1	0
0	0	0	0	0	0	0	0
0	0	0	0	0	0	0	0
0	0	0	0	0	0	0	0
3	0	1	1	0	0	0	0
0	0	0	0	0	0	0	0
0	0	0	0	0	0	0	0
0	0	0	0	0	0	0	0
0	0	0	0	0	0	0	0
0	0	0	0	0	0	0	0
0	0	0	0	0	0	0	0
0	0	0	0	0	0	0	0
5	0	1	3	0	0	0	0
11	0	1	10	6	5	0	0
0	0	0	0	0	0	0	0
0	0	0	0	0	0	0	0
0	0	0	0	0	0	0	0
5	0	3	3	0	0	0	0
0	0	0	0	0	0	0	0
29	0	3	23	12	9	0	0
2	0	5	1	0	1	0	0
0	0	0	0	0	0	0	0
0	0	0	0	0	0	0	0
0	0	0	0	0	0	0	0
0	0	0	0	0	0	0	0
0	0	0	0	0	0	0	0
43	15	10	29	9	13	1	0
13	1	6	11	6	4	1	0
2	0	3	1	0	0	0	0
2	0	1	1	0	0	0	0
0	0	0	0	0	0	0	0
0	0	0	0	0	0	0	0
0	0	0	0	0	0	0	0
0	0	0	0	0	0	0	0
2	0	2	1	0	0	0	0
2	0	1	1	0	0	0	0
0	0	0	0	0	0	0	0
0	0	1	0	0	0	0	0
0	0	0	0	0	0	0	0
0	0	0	0	0	0	0	0
0	0	0	0	0	0	0	0
0	0	0	0	0	0	0	0
14	0	3	13	7	6	0	0
0	0	0	0	0	0	0	0
2	0	1	1	0	0	0	0
0	0	0	0	0	0	0	0
0	0	0	0	0	0	0	0
0	0	0	0	0	0	0	0
8	0	2	6	1	0	0	0
22	0	2	20	10	9	0	0
0	0	0	0	0	0	0	0
3	0	3	1	0	1	0	0
0	0	0	0	0	0	0	0
0	0	0	0	0	0	0	0
0	0	0	0	0	0	0	0
0	0	0	0	0	0	0	0
27	0	3	17	9	6	0	0
0	0	0	0	0	0	0	0
0	0	0	0	0	0	0	0
0	0	0	0	0	0	0	0
0	0	0	0	0	0	0	0
0	0	0	0	0	0	0	0
0	0	0	0	0	0	0	0
0	0	0	0	0	0	0	0
11	0	2	8	12	2	0	0
0	0	0	0	0	0	0	0
0	0	0	0	0	0	0	0
0	0	0	0	0	0	0	0
0	0	0	0	0	0	0	0
0	0	0	0	0	0	0	0
0	0	0	0	0	0	0	0
0	0	0	0	0	0	0	0
0	0	0	0	0	0	0	0
0	0	0	0	0	0	0	0
0	0	0	0	0	0	0	0
27	0	4	17	12	6	0	0
0	0	0	0	0	0	0	0
0	0	0	0	0	0	0	0
0	0	0	0	0	0	0	0
0	0	0	0	0	0	0	0
0	0	0	0	0	0	0	0
2	0	3	0	0	0	0	0
0	0	0	0	0	0	0	0
0	0	0	0	0	0	0	0
4	0	2	0	0	0	0	0
0	0	0	0	0	0	0	0
76	2	4	30	12	15	2	0
0	0	0	0	0	0	0	0
2	0	2	0	0	0	0	0
0	0	0	0	0	0	0	0
0	0	0	0	0	0	0	0
0	0	0	0	0	0	0	0
0	0	0	0	0	0	0	0
0	0	0	0	0	0	0	0
31	0	2	0	9	0	0	0
0	0	0	0	0	0	0	0
2	0	2	0	0	0	0	0
2	0	2	0	0	0	0	0
2	0	2	0	0	0	0	0
2	0	2	0	0	0	0	0
0	0	0	0	0	0	0	0
15	0	5	0	3	0	0	0
0	0	0	0	0	0	0	0
0	0	0	0	0	0	0	0
19	0	4	0	6	0	0	0
6	0	1	0	0	0	0	0
0	0	0	0	0	0	0	0
0	0	0	0	0	0	0	0
2	0	2	0	0	0	0	0
4	0	2	0	0	0	0	0
36	11	9	17	8	7	0	0
4	0	3	0	0	0	0	0
2	0	1	1	0	0	0	0
2	0	1	1	0	0	0	0
2	0	1	1	0	0	0	0
0	0	0	0	0	0	0	0
4	0	4	0	0	0	0	0
4	0	1	3	0	1	0	0
24	0	3	21	6	9	0	0
0	0	0	0	0	0	0	0
0	0	0	0	0	0	0	0
0	0	0	0	0	0	0	0
0	0	0	0	0	0	0	0
0	0	0	0	0	0	0	0
4	2	6	2	0	0	0	0
0	0	0	0	0	0	0	0
0	0	0	0	0	0	0	0
0	0	0	0	0	0	0	0
0	0	0	0	0	0	0	0
0	0	0	0	0	0	0	0
0	0	0	0	0	0	0	0
5	0	1	4	2	2	0	0
3	0	1	2	0	1	0	0
0	0	0	0	0	0	0	0
0	0	0	0	0	0	0	0
0	0	0	0	0	0	0	0
14	0	2	12	4	5	0	0
0	0	0	0	0	0	0	0
32	0	4	26	13	9	0	0
0	0	0	0	0	0	0	0
0	0	0	0	0	0	0	0
19	0	2	13	6	7	0	0
0	0	0	0	0	0	0	0
0	0	0	0	0	0	0	0
0	0	0	0	0	0	0	0
0	0	0	0	0	0	0	0
12	4	2	10	3	3	0	0
0	0	0	0	0	0	0	0
0	0	0	0	0	0	0	0
0	0	0	0	0	0	0	0
0	0	0	0	0	0	0	0
0	0	0	0	0	0	0	0
7	0	1	5	0	3	0	0
0	0	0	0	0	0	0	0
4	0	1	3	0	2	0	0
0	0	0	0	0	0	0	0
6	0	0	6	6	1	0	0
0	0	0	0	0	0	0	0
0	0	0	0	0	0	0	0
0	0	0	0	0	0	0	0
2	0	0	2	0	1	0	0
0	0	0	0	0	0	0	0
0	0	0	0	0	0	0	0
0	0	0	0	0	0	0	0
0	0	0	0	0	0	0	0
12	0	0	12	0	9	0	0
0	0	0	0	0	0	0	0
0	0	0	0	0	0	0	0
10	4	4	9	0	1	0	0
0	0	0	0	0	0	0	0
0	0	0	0	0	0	0	0
0	0	0	0	0	0	0	0
0	0	0	0	0	0	0	0
0	0	0	0	0	0	0	0
0	0	0	0	0	0	0	0
11	0	1	10	8	5	0	0
0	0	0	0	0	0	0	0
6	0	1	5	0	0	0	0
0	0	0	0	0	0	0	0
0	0	0	0	0	0	0	0
0	0	0	0	0	0	0	0
0	0	0	0	0	0	0	0
0	0	0	0	0	0	0	0
0	0	0	0	0	0	0	0
2	0	1	1	0	0	0	0
0	0	0	0	0	0	0	0
0	0	0	0	0	0	0	0
0	0	0	0	0	0	0	0
0	0	0	0	0	0	0	0
0	0	0	0	0	0	0	0
8	0	1	6	6	0	0	0
0	0	0	0	0	0	0	0
0	0	0	0	0	0	0	0
0	0	0	0	0	0	0	0
0	0	0	0	0	0	0	0
0	0	0	0	0	0	0	0
0	0	0	0	0	0	0	0
12	0	1	10	6	5	0	0
0	0	0	0	0	0	0	0
0	0	0	0	0	0	0	0
0	0	0	0	0	0	0	0
3	0	1	2	0	2	0	0
0	0	0	0	0	0	0	0
0	0	0	0	0	0	0	0
0	0	0	0	0	0	0	0
0	0	0	0	0	0	0	0
0	0	0	0	0	0	0	0
0	0	0	0	0	0	0	0
0	0	0	0	0	0	0	0
0	0	0	0	0	0	0	0
0	0	0	0	0	0	0	0
0	0	0	0	0	0	0	0
0	0	0	0	0	0	0	0
0	0	0	0	0	0	0	0
18	21	3	0	6	0	1	0
9	0	3	1	0	1	0	0
0	0	0	0	0	0	0	0
0	0	0	0	0	0	0	0
0	0	0	0	0	0	0	0
0	0	0	0	0	0	0	0
0	0	0	0	0	0	0	0
0	0	0	0	0	0	0	0
0	0	0	0	0	0	0	0
0	0	0	0	0	0	0	0
0	0	0	0	0	0	0	0
0	0	0	0	0	0	0	0
0	0	0	0	0	0	0	0
0	0	0	0	0	0	0	0
0	0	0	0	0	0	0	0
0	0	0	0	0	0	0	0
2	0	4	0	0	0	0	0
0	0	0	0	0	0	0	0
0	0	0	0	0	0	0	0
0	0	0	0	0	0	0	0
0	0	0	0	0	0	0	0
0	0	0	0	0	0	0	0
31	0	1	29	10	17	0	0
3	0	1	2	0	1	0	0
0	0	0	0	0	0	0	0
0	0	0	0	0	0	0	0
0	0	0	0	0	0	0	0
0	0	0	0	0	0	0	0
0	0	0	0	0	0	0	0
0	0	0	0	0	0	0	0
23	0	4	20	6	7	0	0
0	0	0	0	0	0	0	0
0	0	0	0	0	0	0	0
5	0	3	3	0	0	0	0
0	0	0	0	0	0	0	0
0	0	0	0	0	0	0	0
0	0	1	0	0	0	0	0
22	0	3	17	5	6	0	0
5	0	1	5	2	2	0	0
0	0	0	0	0	0	0	0
0	0	0	0	0	0	0	0
0	0	0	0	0	0	0	0
0	0	0	0	0	0	0	0
0	0	0	0	0	0	0	0
0	0	0	0	0	0	0	0
19	0	2	16	0	9	0	0
0	0	0	0	0	0	0	1
0	0	1	0	0	0	0	1
0	0	1	0	0	0	0	1
0	0	1	0	0	0	0	1
0	0	0	0	0	0	0	1
0	0	0	0	0	0	0	1
0	0	0	0	0	0	0	1
0	0	0	0	0	0	0	1
0	0	0	0	0	0	0	1
0	0	0	0	0	0	0	1
0	0	0	0	0	0	0	1
0	0	0	0	0	0	0	1
0	0	0	0	0	0	0	1
0	0	0	0	0	0	0	1
0	0	1	0	0	0	0	1
0	0	0	0	0	0	0	1
0	0	0	0	0	0	0	1
0	0	0	0	0	0	0	1
0	0	0	0	0	0	0	1
0	0	0	0	0	0	0	1
0	0	0	0	0	0	0	1
0	0	0	0	0	0	0	1
0	0	0	0	0	0	0	1
0	0	0	0	0	0	0	1
0	0	0	0	0	0	0	1
0	0	0	0	0	0	0	1
0	0	0	0	0	0	0	1
0	0	0	0	0	0	0	1
0	0	0	0	0	0	0	1
0	0	0	0	0	0	0	1
0	0	0	0	0	0	0	0
0	0	0	0	0	0	0	0
0	0	0	0	0	0	0	0
0	0	0	0	0	0	0	0
0	0	0	0	0	0	0	0
0	0	0	0	0	0	0	0
0	0	0	0	0	0	0	0
0	0	0	0	0	0	0	0
0	0	0	0	0	0	0	0
0	0	0	0	0	0	0	0
0	0	0	0	0	0	0	0
0	0	0	0	0	0	0	0
0	0	0	0	0	0	0	0
0	0	0	0	0	0	0	0
15	0	4	13	0	9	0	0
20	0	3	17	6	7	0	0
3	0	2	2	0	0	0	0
0	0	0	0	0	0	0	0
2	0	1	1	0	0	0	0
0	0	0	0	0	0	0	0
2	0	1	1	0	0	0	0
0	0	0	0	0	0	0	0
0	0	0	0	0	0	0	0
0	0	0	0	0	0	0	0
0	0	0	0	0	0	0	0
0	0	0	0	0	0	0	0
0	0	0	0	0	0	0	0
0	0	0	0	0	0	0	0
4	0	1	0	0	0	0	0
0	0	0	0	0	0	0	0
0	0	0	0	0	0	0	0
34	1	8	25	5	12	3	0
0	0	0	0	0	0	0	0
28	6	5	17	6	6	3	0
0	0	0	0	0	0	0	0
0	0	1	0	0	0	0	0
0	0	0	0	0	0	0	0
20	0	9	11	3	2	0	0
0	0	0	0	0	0	0	0
0	0	0	0	0	0	0	0
0	0	0	0	0	0	0	0
0	0	0	0	0	0	0	0
0	0	0	0	0	0	0	0
0	0	0	0	0	0	0	0
7	0	3	5	0	0	0	0
0	0	0	0	0	0	0	0
0	0	0	0	0	0	0	0
11	3	2	5	2	1	0	0
0	0	0	0	0	0	0	0
4	0	1	2	0	0	0	0
0	0	0	0	0	0	0	0
16	0	5	9	0	0	0	0
0	0	0	0	0	0	0	0
0	0	0	0	0	0	0	0
11	0	1	10	4	5	0	0
0	0	0	0	0	0	0	0
0	0	0	0	0	0	0	0
5	0	1	3	2	0	0	0
0	0	0	0	0	0	0	0
0	0	0	0	0	0	0	0
17	0	4	1	8	1	0	0
0	0	0	0	0	0	0	0
0	0	0	0	0	0	0	0
0	0	0	0	0	0	0	0
0	0	0	0	0	0	0	0
2	0	1	1	0	0	0	0
0	0	0	0	0	0	0	0
0	0	0	0	0	0	0	0
3	0	1	2	1	0	0	0
0	0	0	0	0	0	0	0
0	0	0	0	0	0	0	0
16	0	4	14	6	5	0	0
9	0	1	8	0	6	0	0
0	0	0	0	0	0	0	0
2	0	2	1	0	0	0	0
0	0	0	0	0	0	0	0
2	0	1	1	0	0	0	0
0	0	0	0	0	0	0	0
2	0	2	1	0	0	0	0
2	0	2	1	0	0	0	0
0	0	0	0	0	0	0	0
0	0	0	0	0	0	0	0
0	0	0	0	0	0	0	0
0	0	0	0	0	0	0	0
3	0	1	0	0	0	0	0
0	0	0	0	0	0	0	0
13	0	4	11	6	5	0	0
0	0	0	0	0	0	0	0
0	0	0	0	0	0	0	0
0	0	0	0	0	0	0	0
0	0	0	0	0	0	0	1
0	0	0	0	0	0	0	1
0	0	0	0	0	0	0	1
0	0	0	0	0	0	0	1
0	0	0	0	0	0	0	1
0	0	0	0	0	0	0	1
0	0	0	0	0	0	0	1
0	0	0	0	0	0	0	1
0	0	0	0	0	0	0	1
0	0	0	0	0	0	0	1
0	0	0	0	0	0	0	1
0	0	0	0	0	0	0	1
0	0	0	0	0	0	0	1
0	0	0	0	0	0	0	1
0	0	1	0	0	0	0	1
0	0	0	0	0	0	0	1
0	0	0	0	0	0	0	1
0	0	0	0	0	0	0	1
0	0	0	0	0	0	0	1
0	0	0	0	0	0	0	1
0	0	0	0	0	0	0	1
0	0	0	0	0	0	0	1
0	0	0	0	0	0	0	1
0	0	2	0	0	0	0	1
0	0	0	0	0	0	0	1
0	0	0	0	0	0	0	1
0	0	0	0	0	0	0	1
0	0	0	0	0	0	0	1
0	0	0	0	0	0	0	1
0	0	0	0	0	0	0	1
0	0	0	0	0	0	0	0
0	0	0	0	0	0	0	0
0	0	0	0	0	0	0	0
8	7	9	4	0	1	1	0
0	0	0	0	0	0	0	0
0	0	0	0	0	0	0	0
9	0	1	5	0	2	0	0
7	0	1	3	0	0	0	0
13	0	1	8	0	1	0	0
23	1	7	11	0	8	1	0
0	0	0	0	0	0	0	0
0	0	0	0	0	0	0	0
0	0	0	0	0	0	0	0
0	0	0	0	0	0	0	0
16	28	4	10	0	3	0	0
0	0	0	0	0	0	0	0
0	0	0	0	0	0	0	0
0	0	0	0	0	0	0	0
0	0	0	0	0	0	0	0
0	0	0	0	0	0	0	0
27	5	3	17	6	9	0	0
45	13	4	27	8	9	0	0
3	3	2	2	0	0	0	0
0	0	0	0	0	0	0	0
0	0	0	0	0	0	0	0
0	0	0	0	0	0	0	0
0	0	0	0	0	0	0	0
0	0	0	0	0	0	0	0
69	78	12	41	13	15	1	0
0	0	0	0	0	0	0	0
5	0	3	4	0	3	0	1
0	0	0	0	0	0	0	1
0	0	0	0	0	0	0	1
0	0	0	0	0	0	0	1
0	0	0	0	0	0	0	1
0	0	0	0	0	0	0	1
0	0	0	0	0	0	0	1
0	0	0	0	0	0	0	1
0	0	0	0	0	0	0	1
0	0	0	0	0	0	0	1
0	0	0	0	0	0	0	1
0	0	0	0	0	0	0	1
0	0	0	0	0	0	0	1
3	0	2	1	0	0	0	1
7	0	1	5	0	3	0	1
0	0	0	0	0	0	0	1
0	0	0	0	0	0	0	1
0	0	0	0	0	0	0	1
0	0	0	0	0	0	0	1
0	0	0	0	0	0	0	1
0	0	0	0	0	0	0	1
0	0	0	0	0	0	0	1
0	0	0	0	0	0	0	1
0	0	0	0	0	0	0	1
0	0	0	0	0	0	0	1
0	0	0	0	0	0	0	1
0	0	0	0	0	0	0	1
0	0	0	0	0	0	0	1
0	0	0	0	0	0	0	1
0	0	0	0	0	0	0	1
13	8	5	10	3	7	2	0
0	0	0	0	0	0	0	0
0	0	0	0	0	0	0	0
0	0	0	0	0	0	0	0
0	0	0	0	0	0	0	0
0	0	0	0	0	0	0	0
23	18	3	18	8	6	0	0
0	0	0	0	0	0	0	0
0	0	0	0	0	0	0	0
8	0	1	6	0	2	0	0
10	0	2	1	2	1	0	0
0	0	0	0	0	0	0	0
3	0	1	0	0	0	0	0
0	0	0	1	0	1	0	0
3	0	2	1	0	1	0	0
0	0	0	0	0	0	0	0
0	0	0	0	0	0	0	0
0	0	0	0	0	0	0	0
0	0	0	0	0	0	0	0
0	0	0	0	0	0	0	0
4	0	1	3	2	1	0	0
0	0	0	0	0	0	0	0
0	0	0	0	0	0	0	0
0	0	0	0	0	0	0	0
0	0	0	0	0	0	0	0
0	0	0	0	0	0	0	0
0	0	0	0	0	0	0	0
12	0	2	10	7	5	0	0
0	0	0	0	0	0	0	0
30	0	2	26	14	12	0	0
9	2	2	5	0	4	0	1
0	0	0	0	0	0	0	1
0	0	0	0	0	0	0	1
0	0	0	0	0	0	0	1
0	0	0	0	0	0	0	1
0	0	0	0	0	0	0	1
0	0	0	0	0	0	0	1
0	0	0	0	0	0	0	1
0	0	0	0	0	0	0	1
0	0	0	0	0	0	0	1
0	0	0	0	0	0	0	1
0	0	0	0	0	0	0	1
0	0	0	0	0	0	0	1
0	0	0	0	0	0	0	1
3	0	2	2	0	1	0	1
0	0	0	0	0	0	0	1
0	0	0	0	0	0	0	1
0	0	0	0	0	0	0	1
0	0	0	0	0	0	0	1
0	0	0	0	0	0	0	1
0	0	0	0	0	0	0	1
0	0	0	0	0	0	0	1
0	0	0	0	0	0	0	1
0	0	0	0	0	0	0	1
0	0	0	0	0	0	0	1
0	0	0	0	0	0	0	1
0	0	0	0	0	0	0	1
0	0	0	0	0	0	0	1
0	0	0	0	0	0	0	1
0	0	0	0	0	0	0	1
0	0	0	0	0	0	0	0
0	0	0	0	0	0	0	0
11	3	12	7	8	0	1	0
41	4	8	24	0	12	0	0
5	0	2	4	0	0	0	0
2	0	2	1	0	0	0	0
5	0	3	3	0	0	0	0
51	0	6	34	7	10	0	0
3	0	3	2	0	0	0	0
0	0	0	0	0	0	0	0
0	0	0	0	0	0	0	0
0	0	0	0	0	0	0	0
0	0	0	0	0	0	0	0
0	0	0	0	0	0	0	0
3	0	2	2	0	0	0	0
0	0	0	0	0	0	0	0
3	0	3	2	0	0	0	0
0	0	0	0	0	0	0	0
0	0	0	0	0	0	0	0
12	0	4	8	0	0	0	0
0	0	0	0	0	0	0	0
0	0	0	0	0	0	0	0
23	0	3	15	6	5	0	0
0	0	0	0	0	0	0	0
0	0	0	0	0	0	0	0
0	0	0	0	0	0	0	0
0	0	0	0	0	0	0	0
0	0	0	0	0	0	0	0
57	0	5	32	10	15	0	0
0	0	0	0	0	0	0	0
0	0	0	0	0	0	0	1
0	0	0	0	0	0	0	1
0	0	0	0	0	0	0	1
0	0	0	0	0	0	0	1
0	0	0	0	0	0	0	1
0	0	0	0	0	0	0	1
0	0	0	0	0	0	0	1
0	0	0	0	0	0	0	1
0	0	0	0	0	0	0	1
0	0	0	0	0	0	0	1
0	0	0	0	0	0	0	1
0	0	0	0	0	0	0	1
0	0	0	0	0	0	0	1
11	0	3	10	0	8	0	1
0	0	1	0	0	0	0	1
0	0	0	0	0	0	0	1
0	0	0	0	0	0	0	1
0	0	0	0	0	0	0	1
0	0	0	0	0	0	0	1
0	0	0	0	0	0	0	1
0	0	0	0	0	0	0	1
0	0	0	0	0	0	0	1
0	0	0	0	0	0	0	1
0	0	0	0	0	0	0	1
0	0	0	0	0	0	0	1
0	0	0	0	0	0	0	1
0	0	0	0	0	0	0	1
0	0	0	0	0	0	0	1
0	0	0	0	0	0	0	1
0	0	0	0	0	0	0	1
4	0	2	1	0	0	0	0
30	0	5	25	8	11	0	0
0	0	0	0	0	0	0	0
0	0	0	0	0	0	0	0
0	0	0	0	0	0	0	0
0	0	0	0	0	0	0	0
0	0	0	0	0	0	0	0
35	0	8	10	6	3	0	0
0	0	0	0	0	0	0	0
0	0	0	0	0	0	0	0
0	0	0	0	0	0	0	0
0	0	0	0	0	0	0	0
2	0	1	1	0	0	0	0
0	0	0	0	0	0	0	0
5	0	7	1	0	0	0	0
4	0	4	2	0	0	0	0
7	0	5	2	0	0	0	0
0	0	0	0	0	0	0	0
3	0	3	1	0	0	0	0
0	0	0	0	0	0	0	0
2	0	1	1	0	0	0	0
0	0	0	0	0	0	0	0
10	0	3	4	4	1	0	0
0	0	0	0	0	0	0	0
22	0	3	12	6	5	0	0
0	0	0	0	0	0	0	0
0	0	0	0	0	0	0	0
0	0	0	0	0	0	0	0
0	0	0	0	0	0	0	0
0	0	0	0	0	0	0	0
0	0	0	0	0	0	0	1
0	0	0	0	0	0	0	1
0	0	0	0	0	0	0	1
0	0	0	0	0	0	0	1
0	0	0	0	0	0	0	1
0	0	0	0	0	0	0	1
0	0	0	0	0	0	0	1
0	0	0	0	0	0	0	1
0	0	0	0	0	0	0	1
0	0	0	0	0	0	0	1
0	0	0	0	0	0	0	1
0	0	0	0	0	0	0	1
0	0	0	0	0	0	0	1
0	0	0	0	0	0	0	1
11	1	6	9	0	0	1	1
0	0	0	0	0	0	0	1
0	0	0	0	0	0	0	1
0	0	0	0	0	0	0	1
0	0	0	0	0	0	0	1
0	0	0	0	0	0	0	1
0	0	0	0	0	0	0	1
0	0	0	0	0	0	0	1
0	0	0	0	0	0	0	1
0	0	0	0	0	0	0	1
0	0	0	0	0	0	0	1
0	0	0	0	0	0	0	1
0	0	0	0	0	0	0	1
0	0	0	0	0	0	0	1
0	0	0	0	0	0	0	1
0	0	0	0	0	0	0	1
0	0	0	0	0	0	0	0
0	0	0	0	0	0	0	0
0	0	0	0	0	0	0	0
0	0	0	0	0	0	0	0
0	0	0	0	0	0	0	0
28	2	7	23	7	13	1	0
9	0	0	9	9	0	0	0
0	0	0	0	0	0	0	0
0	0	0	0	0	0	0	0
0	0	0	0	0	0	0	0
0	0	0	0	0	0	0	0
0	0	0	0	0	0	0	0
0	0	0	0	0	0	0	0
0	0	0	0	0	0	0	0
11	0	0	9	0	4	0	0
0	0	0	0	0	0	0	0
0	0	0	0	0	0	0	0
1	0	0	0	0	0	0	0
0	0	0	0	0	0	0	0
12	0	0	13	9	0	0	0
0	0	0	0	0	0	0	0
0	0	0	0	0	0	0	0
0	0	0	0	0	0	0	0
0	0	0	0	0	0	0	0
0	0	0	0	0	0	0	0
0	0	0	0	0	0	0	0
19	0	0	17	14	5	0	0
0	0	0	0	0	0	0	0
0	0	0	0	0	0	0	0
0	0	0	0	0	0	0	0
0	0	0	0	0	0	0	0
27	0	4	17	9	7	0	0
0	0	0	0	0	0	0	0
0	0	0	0	0	0	0	0
0	0	0	0	0	0	0	0
0	0	0	0	0	0	0	0
0	0	0	0	0	0	0	0
0	0	0	0	0	0	0	0
0	0	0	0	0	0	0	0
0	0	0	0	0	0	0	0
0	0	0	0	0	0	0	0
0	0	0	0	0	0	0	0
0	0	0	0	0	0	0	0
0	0	0	0	0	0	0	0
14	0	2	10	6	4	0	0
0	0	0	0	0	0	0	0
0	0	0	0	0	0	0	0
0	0	0	0	0	0	0	0
0	0	0	0	0	0	0	0
0	0	0	0	0	0	0	0
0	0	0	0	0	0	0	0
0	0	0	0	0	0	0	0
0	0	0	0	0	0	0	0
0	0	0	0	0	0	0	0
0	0	0	0	0	0	0	0
15	0	2	9	6	4	0	0
0	0	0	0	0	0	0	0
0	0	0	0	0	0	0	0
0	0	0	0	0	0	0	0
0	0	0	0	0	0	0	0
57	34	9	39	11	18	1	0
2	0	0	1	0	1	0	0
0	0	0	0	0	0	0	0
0	0	0	0	0	0	0	0
0	0	0	0	0	0	0	0
0	0	0	0	0	0	0	0
0	0	0	0	0	0	0	0
15	0	6	7	0	1	1	0
3	0	0	2	0	0	0	0
0	0	0	0	0	0	0	0
11	0	8	6	0	2	0	0
0	0	0	0	0	0	0	0
0	0	0	0	0	0	0	0
0	0	0	0	0	0	0	0
7	0	2	2	0	0	0	0
2	0	3	1	0	0	0	0
0	0	0	0	0	0	0	0
0	0	0	0	0	0	0	0
15	0	3	0	2	0	0	0
14	0	5	3	6	0	0	0
3	0	1	0	0	0	0	0
11	0	4	0	0	0	0	0
27	0	2	14	8	5	0	0
0	0	5	0	0	0	0	0
7	0	1	1	0	1	0	0
0	0	0	0	0	0	0	0
5	0	3	0	0	0	0	0
2	0	1	0	0	0	0	0
0	0	0	0	0	0	0	0
5	0	1	0	1	0	0	0
14	4	11	13	4	7	0	0
15	2	7	14	4	6	1	0
0	0	0	0	0	0	0	0
0	0	2	0	0	0	0	0
0	0	5	0	0	0	0	0
0	0	0	0	0	0	0	0
0	0	1	0	0	0	0	0
5	0	5	5	0	3	0	0
0	0	0	0	0	0	0	0
0	0	0	0	0	0	0	0
0	0	2	0	0	0	0	0
0	0	0	0	0	0	0	0
0	4	3	0	0	0	0	0
0	0	0	0	0	0	0	0
17	0	4	17	4	7	0	0
0	0	0	0	0	0	0	0
0	0	0	0	0	0	0	0
0	0	0	0	0	0	0	0
2	0	4	2	2	1	0	0
0	0	0	0	0	0	0	0
0	0	0	0	0	0	0	0
1	0	2	1	0	1	0	0
17	3	4	17	4	7	0	0
0	0	0	0	0	0	0	0
0	0	2	0	0	0	0	0
8	0	0	8	2	5	0	0
0	0	0	0	0	0	0	0
0	0	0	0	0	0	0	0
0	0	3	0	0	0	0	0
0	0	0	0	0	0	0	0
0	0	0	0	0	0	0	0
2	2	2	1	0	1	0	0
0	0	0	0	0	0	0	0
11	0	5	9	3	6	0	0
0	0	0	0	0	0	0	0
0	0	0	0	0	0	0	0
26	1	8	21	8	10	1	0
0	0	0	0	0	0	0	0
0	0	0	0	0	0	0	0
0	0	0	0	0	0	0	0
0	0	0	0	0	0	0	0
0	0	0	0	0	0	0	0
0	0	0	0	0	0	0	0
0	0	0	0	0	0	0	0
3	0	1	2	0	0	0	0
19	2	3	17	10	7	0	0
0	0	0	0	0	0	0	0
0	0	0	0	0	0	0	0
0	0	0	0	0	0	0	0
0	0	0	0	0	0	0	0
3	0	1	2	0	0	0	0
0	0	0	0	0	0	0	0
0	0	0	0	0	0	0	0
0	0	0	0	0	0	0	0
0	0	0	0	0	0	0	0
0	0	0	0	0	0	0	0
12	0	2	7	1	2	0	0
19	5	1	11	8	4	0	0
0	0	0	1	0	0	0	0
0	0	0	0	0	0	0	0
0	0	0	0	0	0	0	0
0	0	0	0	0	0	0	0
0	0	0	0	0	0	0	0
0	0	1	0	0	0	0	0
0	0	0	0	0	0	0	0
0	0	0	0	0	0	0	0
25	1	7	23	8	13	1	0
0	0	0	0	0	0	0	0
0	0	0	0	0	0	0	0
0	0	0	0	0	0	0	0
0	0	0	0	0	0	0	0
0	0	0	0	0	0	0	0
0	0	0	0	0	0	0	0
0	0	0	0	0	0	0	0
19	0	1	18	6	6	0	0
0	0	0	0	0	0	0	0
0	0	0	0	0	0	0	0
0	0	0	0	0	0	0	0
0	0	0	0	0	0	0	0
0	0	0	0	0	0	0	0
0	0	0	0	0	0	0	0
0	0	0	0	0	0	0	0
34	0	5	22	6	9	0	0
0	0	0	0	0	0	0	0
0	0	0	0	0	0	0	0
0	0	0	0	0	0	0	0
0	0	0	0	0	0	0	0
0	0	0	0	0	0	0	0
0	0	0	0	0	0	0	0
0	0	0	0	0	0	0	0
3	3	3	2	0	1	0	1
5	4	6	3	0	1	0	1
0	0	0	0	0	0	0	1
11	10	4	8	8	1	0	1
0	0	0	0	0	0	0	1
0	0	0	0	0	0	0	1
0	0	0	0	0	0	0	1
0	0	0	0	0	0	0	1
0	0	0	0	0	0	0	1
0	0	0	0	0	0	0	1
0	0	0	0	0	0	0	1
0	0	0	0	0	0	0	1
0	0	0	0	0	0	0	1
0	0	0	0	0	0	0	1
0	0	1	0	0	0	0	1
5	0	2	4	0	0	0	1
0	0	0	0	0	0	0	1
0	0	0	0	0	0	0	1
0	0	0	0	0	0	0	1
0	0	0	0	0	0	0	1
0	0	2	0	0	0	0	1
0	0	0	0	0	0	0	1
0	0	0	0	0	0	0	1
0	0	0	0	0	0	0	1
0	0	0	0	0	0	0	1
0	0	0	0	0	0	0	1
0	0	0	0	0	0	0	1
0	0	0	0	0	0	0	1
0	0	0	0	0	0	0	1
0	0	0	0	0	0	0	1
0	0	0	0	0	0	0	0
0	0	0	0	0	0	0	0
0	0	0	0	0	0	0	0
0	0	0	0	0	0	0	0
0	0	0	0	0	0	0	0
0	0	0	0	0	0	0	0
0	0	0	0	0	0	0	0
29	2	4	20	0	10	0	0
0	0	0	0	0	0	0	0
0	0	0	0	0	0	0	0
2	0	1	1	0	0	0	0
10	0	1	9	4	4	0	0
8	0	1	7	3	1	0	0
0	0	0	0	0	0	0	0
0	0	1	0	0	0	0	0
0	0	0	0	0	0	0	0
0	0	0	0	0	0	0	0
0	0	0	0	0	0	0	0
0	0	0	0	0	0	0	0
0	0	0	0	0	0	0	0
0	0	0	0	0	0	0	0
4	0	1	3	0	1	0	0
15	0	3	12	7	5	0	0
0	0	0	0	0	0	0	0
0	0	0	0	0	0	0	0
0	0	0	0	0	0	0	0
0	0	0	0	0	0	0	0
0	0	0	0	0	0	0	0
0	0	0	0	0	0	0	0
13	7	3	9	4	1	0	0
0	0	0	0	0	0	0	1
0	0	0	0	0	0	0	1
24	15	7	22	6	12	0	1
0	0	0	0	0	0	0	1
0	0	0	0	0	0	0	1
20	3	1	17	7	7	0	1
0	0	0	0	0	0	0	1
0	0	0	0	0	0	0	1
0	0	0	0	0	0	0	1
0	0	0	0	0	0	0	1
0	0	0	0	0	0	0	1
0	0	0	0	0	0	0	1
0	0	0	0	0	0	0	1
0	0	0	0	0	0	0	1
6	0	1	4	0	0	0	1
1	0	0	2	0	0	0	1
0	0	0	0	0	0	0	1
0	0	0	0	0	0	0	1
0	0	0	0	0	0	0	1
0	0	0	0	0	0	0	1
21	0	1	20	11	4	0	1
0	0	0	0	0	0	0	1
0	0	0	0	0	0	0	1
0	0	0	0	0	0	0	1
20	6	1	18	10	5	0	1
0	0	0	0	0	0	0	1
0	0	0	0	0	0	0	1
0	0	0	0	0	0	0	1
48	0	5	46	16	10	0	1
0	0	0	0	0	0	0	1
21	16	11	1	4	1	0	0
9	7	3	0	4	0	0	0
0	0	0	0	0	0	0	0
0	0	0	0	0	0	0	0
0	0	0	0	0	0	0	0
0	0	0	0	0	0	0	0
2	5	3	0	0	0	0	0
22	0	3	1	2	0	0	0
11	0	2	0	4	1	0	0
0	0	0	0	0	0	0	0
0	0	0	0	0	0	0	0
0	0	0	0	0	0	0	0
0	0	0	0	0	0	0	0
0	0	0	0	0	0	0	0
3	0	2	1	0	0	0	0
0	0	0	0	0	0	0	0
0	0	0	0	0	0	0	0
0	0	0	0	0	0	0	0
0	0	0	0	0	0	0	0
0	0	0	0	0	0	0	0
0	0	1	0	0	0	0	0
14	0	3	13	6	7	0	0
0	0	0	0	0	0	0	0
0	0	0	0	0	0	0	0
0	0	0	0	0	0	0	0
0	0	0	0	0	0	0	0
0	0	0	0	0	0	0	0
0	0	0	0	0	0	0	0
0	0	0	0	0	0	0	0
40	2	3	36	16	14	0	0
24	10	5	0	8	0	0	0
0	2	2	0	0	0	0	0
0	0	0	0	0	0	0	0
0	0	0	0	0	0	0	0
0	0	0	0	0	0	0	0
5	0	1	0	0	0	0	0
0	0	0	0	0	0	0	0
0	0	0	0	0	0	0	0
0	0	0	0	0	0	0	0
14	8	3	0	7	0	0	0
0	0	0	0	0	0	0	0
0	0	0	0	0	0	0	0
3	0	2	0	0	0	0	0
0	0	0	0	0	0	0	0
5	0	3	0	0	0	0	0
2	0	2	0	0	0	0	0
2	0	1	0	0	0	0	0
14	0	2	0	0	0	0	0
0	0	0	0	0	0	0	0
0	3	1	0	0	0	0	0
0	0	0	0	0	0	0	0
14	7	2	0	6	0	0	0
0	0	0	0	0	0	0	0
4	0	2	0	0	0	0	0
0	0	0	0	0	0	0	0
0	0	0	0	0	0	0	0
3	0	1	0	0	0	0	0
0	0	0	0	0	0	0	0
0	0	0	0	0	0	0	0
27	2	3	1	14	1	0	0
0	0	0	0	0	0	0	1
0	0	0	0	0	0	0	1
0	0	0	0	0	0	0	1
0	0	0	0	0	0	0	1
0	0	0	0	0	0	0	1
0	0	0	0	0	0	0	1
0	0	0	0	0	0	0	1
0	0	0	0	0	0	0	1
0	0	0	0	0	0	0	1
13	0	5	11	0	6	0	1
0	0	0	0	0	0	0	1
0	0	0	0	0	0	0	1
0	0	0	0	0	0	0	1
0	0	0	0	0	0	0	1
3	0	1	2	0	1	0	1
0	0	0	0	0	0	0	1
0	0	0	0	0	0	0	1
0	0	0	0	0	0	0	1
9	0	1	7	0	4	0	1
0	0	0	0	0	0	0	1
0	0	0	0	0	0	0	1
0	0	0	0	0	0	0	1
0	0	0	0	0	0	0	1
0	0	0	0	0	0	0	1
0	0	0	0	0	0	0	1
0	0	0	0	0	0	0	1
0	0	0	0	0	0	0	1
0	0	0	0	0	0	0	1
0	0	0	0	0	0	0	1
0	0	0	0	0	0	0	1
2	0	1	0	0	0	0	1
11	0	3	0	0	0	0	1
0	0	0	0	0	0	0	1
0	0	0	0	0	0	0	1
0	0	0	0	0	0	0	1
0	0	0	0	0	0	0	1
0	0	0	0	0	0	0	1
0	0	0	0	0	0	0	1
0	0	0	0	0	0	0	1
0	0	0	0	0	0	0	1
0	0	0	0	0	0	0	1
0	0	0	0	0	0	0	1
0	0	0	0	0	0	0	1
0	0	0	0	0	0	0	1
0	0	1	0	0	0	0	1
0	0	0	0	0	0	0	1
8	0	5	0	0	0	0	1
0	0	0	0	0	0	0	1
0	0	0	0	0	0	0	1
0	0	0	0	0	0	0	1
0	0	0	0	0	0	0	1
0	0	0	0	0	0	0	1
0	0	0	0	0	0	0	1
0	0	0	0	0	0	0	1
0	0	0	0	0	0	0	1
0	0	0	0	0	0	0	1
0	0	0	0	0	0	0	1
0	0	0	0	0	0	0	1
0	0	0	0	0	0	0	1
0	0	0	0	0	0	0	1
0	0	0	0	0	0	0	1
0	0	0	0	0	0	0	1
0	0	0	0	0	0	0	1
0	0	0	0	0	0	0	1
0	0	0	0	0	0	0	1
0	0	0	0	0	0	0	1
0	0	0	0	0	0	0	1
0	0	0	0	0	0	0	1
0	0	0	0	0	0	0	1
0	0	0	0	0	0	0	1
0	0	0	0	0	0	0	1
0	0	0	0	0	0	0	1
0	0	0	0	0	0	0	1
0	0	0	0	0	0	0	1
4	0	2	0	0	0	0	1
0	0	0	0	0	0	0	1
0	0	0	0	0	0	0	1
0	0	0	0	0	0	0	1
0	0	0	0	0	0	0	1
0	0	0	0	0	0	0	1
0	0	0	0	0	0	0	1
0	0	0	0	0	0	0	1
0	0	0	0	0	0	0	1
0	0	0	0	0	0	0	1
0	0	0	0	0	0	0	1
0	0	0	0	0	0	0	1
0	0	0	0	0	0	0	1
0	0	0	0	0	0	0	1
0	0	0	0	0	0	0	1
0	0	0	0	0	0	0	1
0	0	0	0	0	0	0	0
0	0	0	0	0	0	0	0
0	0	3	0	0	0	0	0
39	46	9	22	11	11	2	0
0	0	0	0	0	0	0	0
0	0	0	0	0	0	0	0
0	0	0	0	0	0	0	0
0	0	0	0	0	0	0	0
0	0	0	0	0	0	0	0
0	0	0	0	0	0	0	0
0	0	0	0	0	0	0	0
22	0	5	14	6	5	0	0
0	0	0	0	0	0	0	0
0	0	0	0	0	0	0	0
0	0	3	0	0	0	0	0
0	0	0	0	0	0	0	0
0	0	0	0	0	0	0	0
0	0	0	0	0	0	0	0
0	0	0	0	0	0	0	0
0	0	0	0	0	0	0	0
0	0	0	0	0	0	0	0
0	0	0	0	0	0	0	0
0	0	0	0	0	0	0	0
0	0	0	0	0	0	0	0
5	2	2	3	0	1	0	0
24	0	1	11	6	5	0	0
0	0	0	0	0	0	0	0
0	0	0	0	0	0	0	0
0	0	0	0	0	0	0	0
0	0	0	0	0	0	0	0
0	0	0	0	0	0	0	1
0	0	0	0	0	0	0	1
0	0	0	0	0	0	0	1
0	0	0	0	0	0	0	1
0	0	0	0	0	0	0	1
0	0	0	0	0	0	0	1
0	0	0	0	0	0	0	1
0	0	0	0	0	0	0	1
0	0	0	0	0	0	0	1
0	0	0	0	0	0	0	1
0	0	0	0	0	0	0	1
0	0	0	0	0	0	0	1
0	0	0	0	0	0	0	1
0	0	0	0	0	0	0	1
3	0	1	0	0	1	0	1
0	0	0	0	0	0	0	1
0	0	0	0	0	0	0	1
0	0	0	0	0	0	0	1
0	0	0	0	0	0	0	1
0	0	0	0	0	0	0	1
0	0	0	0	0	0	0	1
0	0	0	0	0	0	0	1
0	0	0	0	0	0	0	1
0	0	0	0	0	0	0	1
0	0	0	0	0	0	0	1
0	0	0	0	0	0	0	1
0	0	0	0	0	0	0	1
0	0	0	0	0	0	0	1
0	0	0	0	0	0	0	1
0	0	0	0	0	0	0	1
0	0	0	0	0	0	0	0
0	0	0	0	0	0	0	0
0	0	0	0	0	0	0	0
0	0	1	0	0	0	0	0
0	0	0	0	0	0	0	0
5	0	1	3	0	3	0	0
16	0	4	15	12	7	0	0
9	0	1	8	0	5	0	0
0	0	1	0	0	0	0	0
0	0	0	0	0	0	0	0
0	0	0	0	0	0	0	0
0	0	0	0	0	0	0	0
7	0	1	0	9	0	0	0
0	0	0	0	0	0	0	0
3	0	0	1	0	1	0	0
0	0	0	0	0	0	0	0
0	0	0	0	0	0	0	0
0	0	0	0	0	0	0	0
0	0	0	0	0	0	0	0
0	0	0	0	0	0	0	0
0	0	0	0	0	0	0	0
0	0	0	0	0	0	0	0
0	0	0	0	0	0	0	0
2	0	0	1	0	0	0	0
0	0	0	0	0	0	0	0
0	0	0	0	0	0	0	0
3	0	0	1	0	0	0	0
0	0	0	0	0	0	0	0
0	0	0	0	0	0	0	0
44	7	6	3	4	1	0	0
0	0	0	0	0	0	0	1
0	0	0	0	0	0	0	1
0	0	0	0	0	0	0	1
0	0	0	0	0	0	0	1
0	0	0	0	0	0	0	1
0	0	0	0	0	0	0	1
0	0	0	0	0	0	0	1
0	0	0	0	0	0	0	1
0	0	0	0	0	0	0	1
0	0	0	0	0	0	0	1
0	0	0	0	0	0	0	1
0	0	0	0	0	0	0	1
0	0	0	0	0	0	0	1
0	0	0	0	0	0	0	1
0	0	1	0	0	0	0	1
0	0	0	0	0	0	0	1
0	0	0	0	0	0	0	1
0	0	0	0	0	0	0	1
0	0	0	0	0	0	0	1
0	0	0	0	0	0	0	1
2	0	2	1	0	1	0	1
0	0	0	0	0	0	0	1
0	0	0	0	0	0	0	1
3	0	1	2	0	1	0	1
0	0	0	0	0	0	0	1
0	0	0	0	0	0	0	1
0	0	0	0	0	0	0	1
0	0	0	0	0	0	0	1
0	0	0	0	0	0	0	1
0	0	0	0	0	0	0	1
12	10	5	11	2	9	0	1
2	0	1	1	0	0	0	1
2	0	1	1	0	0	0	1
0	0	0	0	0	0	0	1
0	0	0	0	0	0	0	1
0	0	0	0	0	0	0	1
0	0	0	0	0	0	0	1
0	0	0	0	0	0	0	1
0	0	0	0	0	0	0	1
0	0	0	0	0	0	0	1
0	0	0	0	0	0	0	1
0	0	0	0	0	0	0	1
0	0	0	0	0	0	0	1
0	0	0	0	0	0	0	1
14	0	5	9	6	0	0	1
0	0	0	0	0	0	0	1
0	0	0	0	0	0	0	1
0	0	0	0	0	0	0	1
0	0	0	0	0	0	0	1
0	0	0	0	0	0	0	1
0	0	0	0	0	0	0	1
0	0	0	0	0	0	0	1
0	0	0	0	0	0	0	1
0	0	0	0	0	0	0	1
0	0	0	0	0	0	0	1
0	0	0	0	0	0	0	1
0	0	0	0	0	0	0	1
0	0	0	0	0	0	0	1
0	0	0	0	0	0	0	1
0	0	0	0	0	0	0	1
0	0	0	0	0	0	0	0
2	0	1	1	0	1	0	0
0	0	0	0	0	0	0	0
0	0	0	0	0	0	0	0
16	0	1	14	4	7	0	0
11	0	2	9	4	4	0	0
0	0	0	0	0	0	0	0
0	0	0	0	0	0	0	0
0	0	0	0	0	0	0	0
0	0	0	0	0	0	0	0
0	0	0	0	0	0	0	0
0	0	0	0	0	0	0	0
0	0	0	0	0	0	0	0
0	0	0	0	0	0	0	0
6	0	1	5	0	2	0	0
0	0	0	0	0	0	0	0
0	0	0	0	0	0	0	0
0	0	0	0	0	0	0	0
0	0	0	0	0	0	0	0
0	0	0	0	0	0	0	0
23	0	3	20	6	4	0	0
0	0	0	0	0	0	0	0
0	0	0	0	0	0	0	0
0	0	0	0	0	0	0	0
0	0	0	0	0	0	0	0
4	0	1	3	0	0	0	0
18	2	1	16	6	8	0	0
0	0	0	0	0	0	0	0
0	0	0	0	0	0	0	0
0	0	0	0	0	0	0	0
0	0	0	0	0	0	0	1
0	0	0	0	0	0	0	1
0	0	0	0	0	0	0	1
0	0	0	0	0	0	0	1
0	0	0	0	0	0	0	1
0	0	0	0	0	0	0	1
0	0	0	0	0	0	0	1
0	0	0	0	0	0	0	1
0	0	0	0	0	0	0	1
0	0	0	0	0	0	0	1
0	0	0	0	0	0	0	1
0	0	0	0	0	0	0	1
0	0	0	0	0	0	0	1
0	0	0	0	0	0	0	1
28	29	6	22	0	13	0	1
5	0	1	4	0	2	0	1
0	0	0	0	0	0	0	1
0	0	0	0	0	0	0	1
0	0	0	0	0	0	0	1
0	0	0	0	0	0	0	1
0	0	0	0	0	0	0	1
0	0	0	0	0	0	0	1
0	0	0	0	0	0	0	1
0	0	0	0	0	0	0	1
0	0	0	0	0	0	0	1
0	0	0	0	0	0	0	1
0	0	0	0	0	0	0	1
0	0	0	0	0	0	0	1
0	0	0	0	0	0	0	1
0	0	0	0	0	0	0	1
39	37	9	29	9	16	1	0
0	0	0	0	0	0	0	0
4	23	2	3	0	2	0	0
0	0	0	0	0	0	0	0
0	23	1	0	0	0	0	0
0	0	0	0	0	0	0	0
0	0	1	0	0	0	0	0
0	0	0	0	0	0	0	0
0	0	0	0	0	0	0	0
0	0	0	0	0	0	0	0
2	0	1	0	0	0	0	0
2	0	1	1	0	0	0	0
0	0	0	0	0	0	0	0
2	10	2	0	0	0	0	0
18	27	3	15	8	5	1	0
2	38	4	1	0	0	1	0
2	7	1	1	0	0	0	0
2	17	1	1	0	0	0	0
10	3	2	7	0	0	0	0
0	0	0	0	0	0	0	0
3	9	1	1	0	0	0	0
0	0	0	0	0	0	0	0
0	3	1	0	0	0	0	0
0	0	0	0	0	0	0	0
0	10	1	0	0	0	0	0
0	0	0	0	0	0	0	0
0	0	0	0	0	0	0	0
41	30	7	27	11	7	0	0
0	0	0	0	0	0	0	0
0	0	0	0	0	0	0	0
2	0	2	0	0	0	0	1
17	0	12	12	0	6	1	1
0	0	0	0	0	0	0	1
0	0	0	0	0	0	0	1
0	0	0	0	0	0	0	1
0	0	0	0	0	0	0	1
0	0	0	0	0	0	0	1
0	0	0	0	0	0	0	1
0	0	0	0	0	0	0	1
0	0	0	0	0	0	0	1
0	0	0	0	0	0	0	1
0	0	4	0	0	0	0	1
0	0	0	0	0	0	0	1
0	0	0	0	0	0	0	1
7	0	1	4	0	2	0	1
0	0	0	0	0	0	0	1
0	0	0	0	0	0	0	1
21	9	10	14	0	4	1	1
0	0	0	0	0	0	0	1
[truncated: 47,981 more rows]
